# Supplementary material for: The psychosocial dimensions of seborrheic dermatitis: A cross-sectional study on anxiety, personality, and quality of life
Source: PLoS One. 2025 Aug 26;20(8):e0331030. doi: 10.1371/journal.pone.0331030 (PMC12380286; doi:10.1371/journal.pone.0331030)
Supplement: S1 File — (XLSX) [file pone.0331030.s001.xlsx]

## Sheet: Sayfa1
ad soyad	cinsiyet	yaş	boy	kilo	VKİ		medeni durum	eğitim durumu	meslek	sigara	alkol	eşlik eden hastalıklar	eritem	skuam	infültrasyon	yaygınlık	SDASİ gruplama	SDASİ	hekimin global değerlendirmesi	semptomlar	tutulum yeri	tetikleyiciler	hastalık süresi yıl	atak/süreki mi	yılda kaç kez	atak süresi gün	mevsimsel özellik	DLQİ	anksiyete derecesi	beck anksiyete	soru 1	soru2	soru3	soru4	soru5	soru6	soru7	soru8	soru9	soru10	soru11	soru12	soru13	soru14	soru15	soru16	soru17	soru18	soru19
1	2	19	162	49	18.6709	Normal	1	3	Öğrenci	1	1	0	0	1	1	1	Hafif	3	1	1	1.4	3	3	2	6	15	4	10	Orta	22	1	0	2	2	3	1	2	0	0	3	0	2	0	0	1	0	1	3	0
2	2	28	162	62	23.6244	Normal	2	2	Özel sektör	2	1	0	1	1	1	1	Hafif	4	1	1.2	1	3	5	2	4	30	1.3	12	Hafif	11	0	0	0	0	0	1	0	1	0	1	0	2	2	0	1	0	1	1	0
3	2	29	165	58	21.3039	Normal	1	3	doktor	1	2	0	1	2	0	2	Orta	5.1	1	1	1,4,5	3.4	5	1	0	0	0	3	Hafif	11	0	0	0	1	2	0	2	0	0	2	0	0	0	1	1	0	0	2	0
4	1	24	183	78	23.2912	Normal	1	3	mühendis	2	2	0	2	2	1	1	Orta	6	2	1.2	1,4,5	3	3	2	4	30	2.4	4	Hafif	8	1	0	0	2	2	0	0	0	0	2	0	0	0	0	0	0	0	1	0
5	1	33	187	80	22.8774	Normal	2	3	mühendis	2	1	0	1	1	1	1	Hafif	4	1	1	1.4	3	2	2	2	20	0	11	Hafif	5	0	0	0	0	0	0	0	0	0	2	0	0	0	0	0	0	0	1	0
7	1	18	163	50	18.8189	Normal	1	3	ÖĞRENCİ	1	1	0	1	2	0	3	Orta	6	2	1	1	3.6	3	2	24	10	2	9	Hafif	11	0	1	1	0	0	1	2	1	0	1	0	1	0	0	0	0	0	1	0
1	1	33	179	85	26.5285	Fazla kilolu	2	3	Memur	1	1	0	0	2	0	2	Hafif	4	2	1	1	3	1	1	0	0	3	5	Hafif	0	0	0	0	0	0	0	0	0	0	0	0	0	0	0	0	0	0	0	0
2	2	24	174	78	25.763	Fazla kilolu	2	3	Sekreter	2	1	2	0	1	0	2	Hafif	3	1	1	1.4	1.3	7	2	3	3	3	8	Hafif	10	2	1	1	0	1	1	0	0	0	1	0	0	0	0	0	0	0	1	0
3	2	23	157	120	48.6835	3. Derece Obez	2	1	Ev hanımı	1	1	2	2	3	2	3	Şiddetli	10.2	4	1	1,4,5	3	6	2	10	14	4	12	Hafif	9	0	1	0	0	1	1	0	1	0	1	1	0	0	0	0	0	0	1	0
4	1	23	180	74	22.8395	Normal	1	3	Mühendis	1	1	0	1	1	0	2	Hafif	4	1	3	1.5	3	2	1	0	0	0	2	Hafif	0	0	0	0	0	0	0	0	0	0	0	0	0	0	0	0	0	0	0	0
5	2	18	160	60	23.4375	Normal	1	2	Öğrenci	1	1	0	1	2	1	3	Orta	7	3	1	1,4,5	3.5	2	1	0	0	2	14	Şiddetli	45	2	2	3	2	3	3	3	3	3	3	1	1	1	3	1	3	2	3	0
6	2	20	167	46	16.494	Zayıf	1	3	Öğrenci	1	1	0	0	1	0	1	Hafif	2.2	1	1	1	5	5	2	12	14	0	10	Hafif	11	2	1	0	1	0	0	0	0	1	2	0	0	0	0	0	0	0	2	0
7	1	21	168	63	22.3214	Normal	1	3	Öğrenci	1	1	0	1	2	1	2	Orta	6	2	1	1.5	3	0.25	1	0	0	0	14	Hafif	10	0	0	0	1	2	1	0	0	1	3	2	0	0	0	0	0	0	0	0
8	2	23	165	65	23.8751	Normal	1	2	Çalışmıyor	1	1	0	0	2	1	3	Orta	6	3	1	1	3	0.25	1	0	0	0	10	Şiddetli	27	0	1	2	1	0	3	1	1	0	3	3	2	1	0	1	0	0	3	0
9	1	18	178	78	24.6181	Normal	1	2	İşçi	1	1	0	1	2	1	2	Orta	6	2	1.2	1.4	3	2	2	5	14	4	12	Hafif	9	3	3	0	0	0	0	0	0	0	3	0	0	0	0	0	0	0	0	0
10	1	22	163	56	21.0772	Normal	1	2	Öğrenci	2	2	0	2	3	1	2	Orta	8	3	1.2	1.4	3	6	2	52	2	3	7	Hafif	15	0	2	0	1	2	0	0	0	1	2	0	2	0	2	0	0	2	1	0
11	2	32	163	75	28.2284	Fazla kilolu	2	2	Ev hanımı	1	1	0	1	2	0	2	Orta	5.1	2	1	1	1.3	10	2	5	7	2	8	Hafif	9	1	0	1	0	1	1	1	0	0	1	0	0	0	0	0	0	0	1	0
12	1	56	170	81	28.0277	Fazla kilolu	2	1	Serbest meslek	1	1	0	0	1	0	2	Hafif	3.6	1	1	1,4,5	3	0.2	1	0	0	2	6	Hafif	5	0	0	1	0	1	0	0	0	0	1	0	0	0	0	0	0	1	1	0
13	1	18	178	83	26.1962	Fazla kilolu	1	2	Öğrenci	1	1	0	3	2	1	3	Şiddetli	9	4	1	1	3	2	2	4	30	2	8	Orta	21	2	0	1	1	1	2	2	0	0	2	0	1	0	0	1	0	0	3	0
14	1	36	180	82	25.3086	Fazla kilolu	2	2	Oto tamirci	1	1	0	2	2	0	4	Orta	8	3	1	1	3	1	2	3	14	2	1	Hafif	0	0	0	0	0	0	0	0	0	0	0	0	0	0	0	0	0	0	0	0
15	1	21	178	77	24.3025	Normal	1	3	Mühendis	1	1	0	0	1	0	2	Hafif	3	1	1	1	3	2	2	4	60	2	10	Orta	21	2	2	1	1	2	1	0	0	1	1	0	2	2	0	1	0	0	1	0
16	2	18	163	52	19.5717	Normal	1	2	Öğrenci	1	1	3	1	1	2	4	Orta	8	4	1	1	3	1	2	4	30	2	14	Şiddetli	45	1	2	3	2	0	3	0	1	0	3	3	3	3	3	3	0	3	3	3
17	1	45	185	75	21.9138	Normal	2	3	Öğretmen	3	1	0	1	1	0	2	Hafif	4	1	1	1	3	5	2	2	30	2.4	2	Hafif	0	0	0	0	0	0	0	0	0	0	0	0	0	0	0	0	0	0	0	0
18	1	25	170	71	24.5675	Normal	1	2	İşçi	2	1	0	0	1	0	2	Hafif	3	1	1	1.5	3	4	2	2	14	2	9	Hafif	6	1	1	1	0	0	1	0	0	0	0	0	0	0	0	0	0	0	1	0
19	1	18	188	110	31.1227	1. Derece Obez	1	3	Öğrenci	1	1	0	1	1	0	3	Orta	5.1	2	1	1	3	0.5	1	0	0	2	2	Hafif	0	0	0	0	0	0	0	0	0	0	0	0	0	0	0	0	0	0	0	0
20	2	24	165	64	23.5078	Normal	1	3	Öğrenci	1	1	0	0	1	0	3	Hafif	4	2	1	1,4,5	3	6	2	6	60	3	20	Hafif	8	0	1	0	0	1	1	0	0	0	2	1	0	0	0	0	0	0	0	0
21	1	33	160	90	35.1562	2. Derece Obez	2	3	Mühendis	2	1	0	1	1	0	1	Hafif	3	1	1	1,4,5	3	15	1	0	0	0	7	Hafif	0	0	0	0	0	0	0	0	0	0	0	0	0	0	0	0	0	0	0	0
22	2	18	170	100	34.6021	1. Derece Obez	1	2	Öğrenci	1	1	0	1	1	0	1	Hafif	3	1	1	1	3	1	2	3	7	2	8	Hafif	0	0	0	0	0	0	0	0	0	0	0	0	0	0	0	0	0	0	0	0
23	1	26	177	75	23.9395	Normal	1	3	Doktor	1	1	0	2	2	1	1	Orta	6	3	1	4	3.4	15	2	6	7	1.4	5	Hafif	1	0	0	0	0	0	0	0	0	0	0	0	0	0	0	0	0	0	0	0
24	1	27	175	69	22.5306	Normal	1	3	Medya	2	1	0	2	1	0	2	Orta	5.1	2	1	4	3	0.5	2	2	2	2	4	Hafif	0	0	0	0	0	0	0	0	0	0	0	0	0	0	0	0	0	0	0	0
25	1	36	186	63	18.2102	Zayıf	2	3	Öğrenci	1	1	0	1	1	0	2	Hafif	4	1	1	1	3	1	2	2	60	0	6	Hafif	2	1	0	0	0	0	0	0	0	0	0	0	1	0	0	0	0	0	0	0
26	1	22	188	85	24.0493	Normal	1	3	Öğrenci	2	2	0	1	1	1	2	Orta	5.1	2	1	1,4,5	3	4	2	6	7	0	15	Hafif	6	0	2	2	0	0	0	0	0	0	1	0	0	0	0	0	0	0	0	0
27	2	18	161	57	21.9899	Normal	1	2	Öğrenci	1	1	0	0	2	0	2	Hafif	4	2	1	1	3	1	2	15	3	1.3	8	Orta	18	2	0	1	0	1	1	2	1	1	2	0	1	0	0	2	0	1	2	0
28	1	23	183	90	26.8745	Fazla kilolu	1	2	Öğrenci	1	2	0	1	1	0	1	Hafif	3	1	1.2	4	3	3	2	4	7	0	5	Hafif	5	0	0	1	0	0	0	0	0	0	0	0	1	0	0	0	0	0	0	0
29	2	52	152	54	23.3726	Normal	2	3	Emekli	1	1	2	0	1	0	2	Hafif	3	2	1	1	3	16	1	0	0	0	3	Hafif	2	0	0	0	0	0	0	0	0	0	0	0	0	0	0	0	0	0	2	0
30	1	27	178	80	25.2493	Fazla kilolu	1	3	Diyetisyen	1	1	0	1	0	0	2	Hafif	3	2	1	1.4	3	1	2	4	7	2	9	Hafif	4	0	0	0	0	0	0	0	0	0	1	0	1	0	0	0	0	0	0	0
31	1	63	185	97	28.3419	Fazla kilolu	2	3	Emekli asker	1	1	5	0	1	0	2	Hafif	3	1	1	1,4,5	3	7	1	0	0	0	7	Hafif	3	1	0	0	0	0	0	0	1	0	1	0	0	0	0	0	0	0	0	0
32	2	18	165	42	15.427	Zayıf	1	2	Öğrenci	1	1	0	1	1	0	2	Hafif	4	2	1.2	1.4	3	1	1	0	0	2	5	Hafif	2	0	0	0	0	1	0	0	0	0	1	0	0	0	0	0	0	0	0	0
33	1	22	185	70	20.4529	Normal	1	3	Öğrenci	1	1	5	2	1	1	3	Orta	7	3	1.2	1.4	3	5	2	10	7	2	10	Şiddetli	26	1	1	2	2	2	1	1	2	1	1	2	1	0	1	2	1	1	1	0
34	1	22	170	68	23.5294	Normal	1	3	Öğretmen	2	2	0	1	1	0	2	Hafif	4	1	1	1	3	0.5	2	3	7	0	2	Hafif	0	0	0	0	0	0	0	0	0		0	0	0	0	0	0	0	0	0	0
35	2	18	159	54	21.3599	Normal	1	2	Öğrenci	1	1	0	1	1	0	1	Hafif	3	1	1	1	3	2	2	7	30	2	9	Şiddetli	28	1	1	2	2	1	2	2	0	1	2	2	2	2	2	1	0	2	2	0
36	2	27	155	73	30.385	1. Derece Obez	2	2	Ev hanımı	1	1	4	0	1	0	2	Hafif	3	2	1	5	3.6	2	2	4	14	1.3	10	Hafif	14	1	2	0	0	2	2	0	0	0	1	0	0	0	0	0	0	0	2	0
37	2	21	168	65	23.03	Normal	1	3	Öğrenci	1	1	4	0	1	0	2	Hafif	3	1	1	1.5	3	7	2	7	14	4	16	Orta	19	2	1	1	1	0	1	1	0	0	2	0	2	0	0	0	0	0	3	0
38	2	35	163	64	24.0882	Normal	2	3	Öğretmen	1	1	0	0	1	0	2	Hafif	3	1	1	1	3	5	2	2	3	2	9	Hafif	1	0	0	0	0	0	0	0	0	0	0	0	0	0	0	0	0	0	1	0
39	2	22	173	79	26.3958	Fazla kilolu	1	3	Ev hanımı	1	1	0	0	2	0	3	Orta	5.1	2	1	1	3	6	1	0	0	4	5	Hafif	11	0	0	0	1	2	0	0	0	0	2	0	0	0	0	0	1	1	0	0
40	1	55	167	63	22.5896	Normal	2	3	Memur	1	1	2	1	1	1	1	Hafif	4	2	3	1.5	3.7	5	2	2	7	4	3	Hafif	0	0	0	0	0	0	0	0	0	0	0	0	0	0	0	0	0	0	0	0
41	2	50	175	85	27.7551	Fazla kilolu	2	2	Ev hanımı	2	1	0	0	1	0	3	Hafif	4	2	1.2	1.5	3	0.25	2	2	3	2	18	Hafif	10	0	1	2	0	0	0	1	0	0	3	0	0	0	0	1	0	0	1	0
42	1	18	170	78	26.9896	Fazla kilolu	1	2	Öğrenci	1	1	0	1	1	0	2	Hafif	4	2	1.2	1.4	3	1	1	0	0	0	11	Hafif	9	0	0	1	0	2	0	1	1	0	1	0	0	0	1	0	0	1	0	0
43	2	24	158	75	30.0433	1. Derece Obez	1	3	Ev hanımı	2	1	4	1	1	0	2	Hafif	4	2	1	1	3	2	2	2	90	4	12	Şiddetli	47	2	3	3	2	3	3	2	2	3	3	1	2	1	2	2	2	3	2	1
44	2	25	155	47	19.563	Normal	1	3	Öğrenci	1	1	0	1	1	0	3	Orta	5.1	2	1	1	3	2	1	0	0	2	12	Hafif	0	0	0	0	0	0	0	0	0	0	0	0	0	0	0	0	0	0	0	0
45	1	42	189	85	23.7955	Normal	2	3	Polis	1	1	0	2	2	1	3	Orta	8	4	1.2	1,2,4,5	2,3,6	10	1	0	0	2	17	Hafif	4	1	0	0	0	0	0	0	0	0	0	0	0	0	0	0	0	0	0	0
46	1	18	188	75	21.22	Normal	1	3	Öğrenci	2	2	0	1	1	0	1	Hafif	3.2	1	1	1.4	3	4	2	5	7	2	11	Şiddetli	30	1	2	2	0	3	2	2	2	0	3	1	1	0	3	1	2	0	2	0
47	2	25	161	80	30.863	1. Derece Obez	2	2	Ev hanımı	1	1	0	1	1	0	2	Hafif	4	2	1.2	1,4,5	3	0.25	2	2	7	2	23	Şiddetli	42	2	2	2	2	2	2	2	2	2	2	2	2	2	2	2	2	2	2	0
48	1	28	172	75	25.3515	Fazla kilolu	1	1	İşçi	2	1	0	1	1	0	1	Hafif	3	1	1	4	3	0.25	1	0	0	2	22	Şiddetli	30	2	2	1	2	2	1	0	3	1	1	1	2	2	2	1	1	1	1	0
49	2	21	171	58	19.8352	Normal	1	3	Öğrenci	1	1	0	1	1	0	2	Hafif	4	2	1	1	1.3	4	2	3	14	4	18	Hafif	0	0	0	0	0	0	0	0	0	0	0	0	0	0	0	0	0	0	0	0
50	2	33	165	55	20.202	Normal	2	3	Ev hanımı	1	1	5	1	1	0	2	Hafif	4	2	1	1	3	5	2	5	60	1.2	14	Orta	22	1	2	1	2	1	0	0	1	1	3	1	0	0	1	0	1	1	2	0
51	1	26	178	86	27.143	Fazla kilolu	1	3	Doktor	1	1	0	1	1	0	1	Hafif	3	1	1	1,4,5	3	3	2	4	14	4	5	Hafif	7	0	0	0	1	1	0	1	0	1	0	0	0	0	0	0	1	1	0	0
52	1	33	169	74	25.9095	Fazla kilolu	2	3	Memur	2	1	0	0	2	0	3	Orta	5.1	2	1	1	3	11	2	10	14	1	14	Hafif	12	0	0	0	0	1	1	2	2	0	1	0	0	0	0	0	1	1	3	0
53	2	50	153	73	31.1846	1. Derece Obez	2	3	Kamu	2	2	5	1	2	1	2	Orta	6	3	1.2	1	3	12	2	1	90	3	15	Orta	25	3	2	2	2	1	2	0	1	0	2	1	1	0	1	0	0	1	2	1
54	1	32	173	80	26.7299	Fazla kilolu	2	3	Mühendis	1	1	0	2	2	0	3	Orta	7	3	1	1	3	1	2	3	60	3	3	Hafif	2	0	0	0	0	0	0	0	0	0	2	0	0	0	0	0	0	0	0	0
55	2	65	150	76	33.7778	1. Derece Obez	2	1	Ev hanımı	1	1	1	0	1	0	1	Hafif	2	1	1	1	3	3	2	3	30	3	5	Orta	22	1	2	2	0	1	1	1	1	1	2	0	1	0	0	3	0	0	2	0
56	1	25	191	73	20.0104	Normal	1	3	Öğrenci	2	1	2	1	1	0	3	Orta	5.2	2	1.2	1,2,4	3	4	2	10	3	2	12	Orta	17	0	2	0	0	1	0	0	0	1	3	0	0	0	0	0	2	2	0	0
57	1	37	186	86	24.8584	Normal	2	2	Otobüs şoförü	2	1	0	0	2	0	3	Orta	5.2	2	1	1	3	3	2	3	7	2	3	Hafif	5	0	0	0	0	0	1	0	0	0	1	1	1	1	0	0	0	0	0	0
58	1	23	176	80	25.8264	Fazla kilolu	1	3	Öğrenci	2	2	0	2	1	0	2	Orta	5.2	2	1.2	1.4	3	10	2	10	7	4	8	Hafif	11	3	1	0	1	0	0	0	0	1	2	0	0	0	0	0	0	0	0	0
59	2	27	162	80	30.4832	1. Derece Obez	1	3	Sekreter	2	2	0	0	1	0	2	Hafif	3	2	1	1.5	1.3	3	2	3	4	3	5	Hafif	5	0	0	0	0	1	0	0	0	0	1	0	0	0	0	0	0	1	2	0
60	1	29	165	80	29.3848	Fazla kilolu	1	3	Ekonomi	1	2	0	2	1	1	2	Orta	6	3	1.2	1.4	3	3	2	3	21	0	18	Hafif	6	0	0	1	0	0	0	0	0	0	2	0	0	0	0	0	0	0	1	0
61	1	28	171	60	20.5191	Normal	1	3	İşçi	1	1	0	0	1	0	2	Hafif	3	1	1	1,2,4,5	3	5	2	10	4	2	17	Hafif	4	0	0	0	0	0	0	1	0	0	2	0	0	0	1	0	0	0	0	0
62	1	36	172	56	18.9292	Normal	1	1	İşçi	2	1	0	1	1	0	2	Hafif	4	2	1	1,4,5	3	3	1	0	0	0	3	Orta	22	2	2	0	1	2	0	1	0	1	0	1	0	0	1	2	3	2	3	0
63	2	18	164	66	24.539	Normal	1	2	Öğrenci	2	1	0	2	3	2	4	Şiddetli	11	5	1	1,2,4,5	3	3	1	0	0	2	14	Hafif	11	0	0	2	2	2	0	0	0	0	3	0	0	0	0	0	0	2	0	0
64	2	25	167	59	21.1553	Normal	1	3	Özel sektör	1	1	0	0	3	2	4	Şiddetli	9	4	1	1.5	3	5	2	2	30	3	5	Hafif	5	0	0	1	1	0	0	0	0	0	1	0	0	0	0	0	0	0	1	0
65	1	22	183	87	25.9787	Fazla kilolu	1	3	Öğrenci	1	1	0	3	2	1	2	Orta	8	3	1	1.4	2,3,4,6	3	2	10	2	0	10	Hafif	9	1	1	2	1	1	0	0	0	0	0	1	0	0	0	0	0	0	0	0
66	2	36	155	85	35.3798	2. Derece Obez	2	2	Ev hanımı	2	1	0	1	1	0	1	Hafif	3	1	1	1	3	2	2	12	3	2	14	Orta	18	1	2	0	0	3	0	0	0	1	1	0	0	0	2	1	2	1	1	0
67	2	26	165	85	31.2213	1. Derece Obez	1	2	Sekreter	2	1	0	1	1	0	2	Hafif	4	2	1	1	3	5	2	10	60	2	14	Şiddetli	45	2	3	2	3	3	3	1	2	2	3	2	1	0	1	2	3	3	3	0
68	2	27	162	80	30.4832	1. Derece Obez	1	3	Sekreter	1	1	5	2	2	0	3	Orta	7	3	1	1.5	3.6	3	2	8	14	2	7	Hafif	9	1	1	1	1	2	0	0	1	0	0	0	0	0	0	0	0	0	0	0
69	1	22	171	82	28.0428	Fazla kilolu	1	3	Öğrenci	1	1	0	0	1	1	1	Hafif	3	2	1	1	3.7	2	2	4	7	0	3	Hafif	8	0	0	0	2	1	0	0	0	1	1	0	0	0	0	0	0	0	1	0
70	1	57	170	80	27.6817	Fazla kilolu	2	3	Eczacı	2	1	1	2	3	3	4	Şiddetli	12	4	1	1,2,3,4,5	3	40	2	12	7	1.3	12	Orta	19	0	2	1	2	2	1	2	0	2	1	2	0	0	0	0	1	1	2	0
71	1	28	165	67	24.6097	Normal	1	3	Sekreter	1	1	0	1	1	0	1	Hafif	3	1	1	4	2,3,5	5	1	0	0	4	20	Hafif	8	2	1	0	0	0	0	0	0	0	1	0	0	0	0	0	0	0	1	0
72	1	36	160	55	21.4844	Normal	2	3	Manav	1	1	0	1	1	0	2	Hafif	4	3	1	4.5	1	4	2	10	60	3	18	Hafif	9	2	0	1	0	1	1	1	0	0	2	0	0	0	0	0	0	0	0	0
73	2	27	163	68	25.5937	Fazla kilolu	1	3	Doktor	1	2	0	0	1	0	1	Hafif	2	1	3	1	3.6	2	2	2	30	2	3	Hafif	6	0	0	0	1	1	0	0	1	0	2	0	0	0	0	0	0	0	1	0
74	2	18	168	50	17.7154	Zayıf	1	2	Öğrenci	1	1	0	0	1	0	1	Hafif	2	1	1	1	3	2	2	5	7	4	12	Hafif	11	0	1	2	1	0	0	1	0	0	1	0	0	1	2	0	0	0	2	0
75	2	25	150	50	22.2222	Normal	1	3	Sekreter	1	1	0	0	0	0	1.2	Hafif	1.2	1	0	1,4,5	3,4,5	2	2	4	3	2.4	9	Orta	16	0	0	0	0	1	3	0	0	1	2	3	1	0	0	0	0	3	2	0
76	2	29	165	55	20.202	Normal	2	3	Doktor	2	2	0	2	2	1	1	Orta	6	2	1	1.5	3	20	2	10	7	0	7	Hafif	12	0	1	1	2	1	0	0	0	0	2	1	0	0	0	1	0	0	2	0
77	1	29	182	77	23.246	Normal	2	3	Doktor	1	1	0	1	1	1	1	Hafif	4	2	1	1	3.5	9	2	10	28	0	2	Hafif	2	0	0	0	0	0	0	0	0	0	1	0	0	0	0	0	0	0	0	0
78	2	30	161	64	24.6904	Normal	2	1	Ev hanımı	2	1	0	1	2	1	3	Orta	7	3	1.2	1	3	0.25	1	0	0	2	18	Hafif	0	0	0	0	0	0	0	0	0	0	0	0	0	0	0	0	0	0	0	0
79	1	28	174	74	24.4418	Normal	1	3	Doktor	2	2	5	1	2	1	1	Orta	5.2	2	1	4	3	10	2	10	14	0	3	Hafif	0	0	0	0	0	0	0	0	0	0	0	0	0	0	0	0	0	0	0	0
80	1	27	165	64	23.5078	Normal	1	3	Doktor	2	2	0	1	1	0	2	Hafif	4	1	1.2	1	3	5	2	3	7	3.4	1	Hafif	1	0	0	1	0	0	0	0	0	0	0	0	0	0	0	0	0	0	0	0
81	2	23	165	70	25.7117	Fazla kilolu	1	3	sekreter	2	2	5	0	1	0	2	Hafif	3	1	1	1,,2,4,5	3	4	2	3	7	4	6	Hafif	6	0	2	0	1	0	1	0	0	0	1	0	0	0	0	0	0	0	1	0
82	1	27	177	80	25.5354	Fazla kilolu	2	3	Doktor	2	2	0	0	1	0	1	Hafif	2	1	3	1.2	3.6	1	2	3	2	0	1	Hafif	6	1	2	0	0	0	0	0	0	0	2	0	0	0	0	0	0	0	1	0
83	2	66	155	85	35.3798	2. Derece Obez	1	2	Ev hanımı	2	1	0	3	0	0	1	Hafif	4	1	1.2	1	3	5	2	7	5	0	1	Hafif	8	2	1	0	0	1	0	0	0	0	0	0	0	0	0	1	1	1	1	0
84	2	28	171	58	19.8352	Normal	1	3	Çalışmıyor	2	2	0	2	1	1	1	Orta	5.2	2	1	1.2	3	5	2	4	90	1.3	4	Hafif	3	0	0	0	0	0	0	0	0	0	1	1	1	0	0	0	0	0	0	0
85	2	30	165	68	24.977	Fazla kilolu	1	3	Çalışmıyor	2	1	5	1	3	2	2	Orta	8	3	1	1	3	1	1	0	0	0	12	Orta	23	3	2	2	1	2	1	1	0	1	3	0	0	0	2	0	0	3	2	0
86	1	25	170	86	29.7578	Fazla kilolu	1	2	Yazılımcı	2	2	5	0	2	2	2	Orta	6	2	1	1.4	3	0.5	1	0	0	0	12	Hafif	10	0	1	0	1	0	0	0	0	0	2	1	1	0	0	1	0	0	1	0
87	2	27	160	53	20.7031	Normal	2	3	Hemşire	1	1	2	1	2	0	1	Hafif	4	1	1	1	3	4	2	2	60	4	8	Hafif	8	0	1	1	1	0	0	1	1	0	1	0	1	1	0	0	0	0	0	0
88	2	27	164	78	29.0006	Fazla kilolu	2	3	Ekonomist	1	1	0	1	2	1	1	Orta	5.4	1	1	1.4	1.3	3	2	2	45	0	10	Hafif	10	1	2	0	0	1	1	0	0	0	2	0	1	0	0	0	0	0	0	0
89	2	25	159	56	22.151	Normal	1	3	Çalışmıyor	1	1	0	2	2	2	5	Şiddetli	11.2	4	1	1.4	3	13	2	9	14	3.4	9	Hafif	2	0	0	0	0	0	0	0	0	0	0	0	0	0	0	0	0	0	0	0
90	1	43	163	79	29.7339	Fazla kilolu	2	1	Döşeme ustası	2	1	0	2	2	2	1	Orta	7	3	1	1,2,4,5	3	23	1	0	0	2	11	Şiddetli	31	0	1	1	1	3	1	2	1	3	2	3	1	0	1	2	3	2	0	0
91	1	28	176	74	23.8895	Normal	1	3	Hemşire	3	2	0	2	1	1	1	Orta	5.4	2	1	1,4,5	3	0.25	1	0	0	3.4	5	Hafif	2	0	0	0	0	1	0	0	0	0	0	0	0	0	0	1	0	0	0	0
92	1	41	176	81	26.1493	Fazla kilolu	3	3	Polis memuru	2	2	0	2	1	0	1	Hafif	4	1	2	1.2	3	3	2	3	90	2.3	7	Hafif	8	0	0	0	1	0	0	0	0	0	2	0	0	0	2	0	0	0	2	0
93	1	29	168	91	32.2421	1. Derece Obez	2	3	Mali müşavir	1	1	0	1	2	1	2	Orta	6	2	1	1.4	6	3	2	15	14	1.2	12	Hafif	8	0	2	0	0	0	0	0	0	0	0	2	0	2	0	0	0	0	0	0
94	1	38	170	37	12.8028	Zayıf	1	3	Tsk personeli	1	1	5	2	2	1	3	Orta	8	3	1	1.4	3.7	5	2	4	28	1.2	4	Hafif	2	0	1	0	0	0	0	0	0	0	0	0	0	0	0	0	0	0	0	0
95	1	59	160	82	32.0312	1. Derece Obez	2	3	Öğretmen	2	1	5	1	2	1	2	Orta	6	2	1	1,4,5	2,3,5	40	2	7	21	1.2	2	Hafif	0	0	0	0	0	0	0	0	0	0	0	0	0	0	0	0	0	0	0	0
96	1	23	180	85	26.2346	Fazla kilolu	2	2	asker	2	1	0	1	2	0	1	Hafif	4	1	1.2	1,4,5	3	3	1	0	0	0	16	Şiddetli	33	2	2	3	2	2	1	2	1	1	3	3	1	1	1	3	0	0	2	0
97	2	22	161	60	23.1473	Normal	1	3	Hemşire	3	2	1	2	1	1	1	Orta	5.2	1	3	1	3	2	2	10	14	4	3	Hafif	0	0	0	0	0	0	0	0	0	0	0	0	0	0	0	0	0	0	0	0
98	1	43	178	82	25.8806	Fazla kilolu	2	3	Polis	3	1	4	2	2	2	1	Orta	7	2	1	1,2,5	3	30	1	0	0	0	2	Hafif	0	0	0	0	0	0	0	0	0	0	0	0	0	0	0	0	0	0	0	0
99	1	51	172	76	25.6896	Fazla kilolu	2	3	Polis	3	1	3	2	2	3	1	Orta	8	2	1	1	3	16	1	0	0	0	2	Hafif	4	0	1	0	1	0	0	0	0	0	1	0	0	0	0	0	0	0	0	0
100	2	28	158	70	28.0404	Fazla kilolu	1	3	reklamcı	2	1	4	2	2	1	1	Orta	6	2	1	1,4,5	3	1	1	0	0	0	5	Orta	18	2	2	2	1	0	3	1	3	0	3	0	0	0	0	0	0	0	0	0
101	2	37	185	91	26.5888	Fazla kilolu	3	3	koruma	2	1	5	2	2	1	1	Orta	6	2	1.2	1,4,5	3	10	1	0	0	1.2	25	Şiddetli	26	1	0	2	2	1	1	3	3	1	2	2	0	0	3	1	0	2	1	0
102	2	25	168	55	19.487	Normal	1	3	Doktor	1	1	0	1	2	1	1	Orta	5.4	1	1	1.3	1,3,5,6	15	2	2	14	3.4	7	Orta	25	1	1	1	1	1	1	1	1	1	1	1	1	1	1	1	1	1	2	1
103	1	29	170	75	25.9516	Fazla kilolu	1	3	Doktor	2	2	0	1	1	1	1	Hafif	4	1	3	4	3	3	2	10	14	0	1	Hafif	2	0	0	0	0	0	0	0	0	0	1	0	0	0	0	0	0	1	0	0
104	1	27	172	82	27.7177	Fazla kilolu	1	3	Doktor	2	1	0	1	2	0	1	Hafif	4	1	1	1,2,5	3	8	2	20	30	1.2	7	Hafif	7	0	0	0	0	0	0	0	0	0	1	0	0	0	0	0	0	3	0	1
105	2	28	163	59	22.2063	Normal	1	3	PDR	2	2	0	2	2	1	1	Orta	6	1	1	1	3.4	11	1	0	0	1	10	Orta	20	1	0	2	3	2	2	0	2	0	2	0	2	0	3	1	0	0	0	0
106	1	27	175	82	26.7755	Fazla kilolu	2	2	Şoför	3	2	0	1	1	0	1	Hafif	3	1	1	1,4,5	3	10	1	0	0	1	12	Orta	22	2	2	0	0	3	3	0	0	1	3	0	0	0	0	0	0	0	0	3
107	1	29	180	92	28.3951	Fazla kilolu	1	3	Memur	3	1	0	2	3	2	1	Orta	8	3	2	1.4	2,3,5	3	2	10	6	1.2	20	Orta	17	0	1	0	2	2	1	2	0	0	0	0	0	0	2	0	0	3	1	1
108	1	19	181	81	24.7245	Normal	1	3	Öğrenci	1	1	0	1	2	1	1	Orta	5.4	1	1	1.4	3	6	2	2	30	1.3	12	Hafif	2	0	0	0	1	0	0	0	0	0	1	0	0	0	0	0	0	0	0	0
109	2	29	165	85	31.2213	1. Derece Obez	1	3	Öğretmen	1	1	0	1	1	1	1	Hafif	4	1	1	1	3.4	2	2	4	7	0	12	Orta	22	1	2	0	1	2	0	2	0	1	2	1	0	0	1	0	2	3	1	0
110	2	25	156	80	32.8731	1. Derece Obez	1	3	Öğretmen	1	1	0	1	1	1	1	Hafif	4	2	1	1,4,5	3.4	15	1	0	0	3.4	12	Hafif	14	1	1	1	0	1	0	2	1	1	1	0	1	1	0	0	0	0	0	0
1	2	22	168	68	24.093	Normal	1	3	öğrenci	1	1	0	3	3	2	3	Şiddetli	11	3	1	1	3	10	2	4	60	3.4	12	Hafif	5	0	0	0	1	2	0	0	0	0	1	1	0	0	0	0	0	0	0	0
2	1	26	175	72	23.5102	Normal	2	2	güzellik uzmanı	1	2	0	2	1	2	2	Orta	7	2	1.2	1,4	1,3,4,5	4	1	0	0	0	18	Orta	18	2	1	1	1	2	2	1	1	1	2	1	1	0	0	0	0	0	0	0
3	1	19	187	110	31.4564	1. Derece Obez	1	3	öğrenci	1	1	0	1	1	1	1	Hafif	4	1	1	1,4,5	3	5	1	0	0	2	20	Orta	17	0	1	1	0	3	2	0	0	1	0	0	0	0	0	0	3	0	2	1
4	2	18	163	81	30.4867	1. Derece Obez	1	2	öğrenci	2	1	0	2	2	2	2	Orta	8	2	1	1,4	3,4	3	2	4	60	2	14	Şiddetli	34	3	2	3	3	2	0	0	0	2	3	3	1	1	3	0	0	2	0	0
5	1	35	177	85	27.1314	Fazla kilolu	2	3	mobilyacı	2	2	0	1	3	3	5	Şiddetli	12	4	3	1,4	3	1	1	0		0	1	Hafif	0	0	0	0	0	0	0	0	0	0	0	0	0	0	0	0	0	0	0	0
6	1	25	172	65	21.9713	Normal	1	3	doktor	2	2	0	2	2	1	2	Orta	7	2	3	1,2,4,5	3,4,6	10	2	4	60	2	1	Hafif	9	0	0	0	0	2	0	0	0	1	1	1	0	0	1	0	0	2	1	0
7	2	40	160	83	32.4219	1. Derece Obez	2	2	ev hanımı	1	1	0	3	4	3	4	Şiddetli	14	4	1.2	1,2	6	1	1	0		2	9	Hafif	0	0	0	0	0	0	0	0	0	0	0	0	0	0	0	0	0	0	0	0
8	1	27	180	81	25	Fazla kilolu	1	3	doktor	2	2	0	0	2	0	4	Orta	6	2	1	1,2	2,3	3	2	8	7	0	2	Şiddetli	32	1	2	2	2	3	1	1	2	0	3	3	1	1	1	1	1	1	2	0
9	2	18	166	52	18.8707	Normal	1	2	öğrenci	1	1	5	1	1	0	1	Hafif	3	1	1.2	1,4,5	2,3,5,7	15	1	0	0	0	11	Hafif	13	2	1	0	2	2	1	0	0	0	1	0	0	0	0	0	0	1	1	0
10	2	22	156	46	18.902	Normal	1	3	laborant	1	1	0	1	2	0	1	Hafif	4	2	1	1,4	0	3	2	4	7	1.2	16	Hafif	11	0	0	1	0	0	1	2	1	1	0	1	1	0	0	0	0	0	1	0
11	2	24	168	64	22.6757	Normal	1	3	öğrenci	1	1	0	2	1	1	1	Orta	5.4	1	1	1	3	0.25	2	3	7	0	8	Hafif	12	0	0	0	1	1	0	1	0	0	2	1	1	1	1	0	0	0	1	0
12	1	38	182	82	24.7555	Normal	2	3	memur	1	1	5	2	2	1	3	Orta	8	2	1	1,4	3	15	2	15	7	0	8	Hafif	8	2	1	1	0	0	0	0	0	0	1	0	0	0	0	0	0	0	1	0
13	2	26	165	55	20.202	Normal	1	3	avukat	1	2	0	1	2	1	1	Orta	5.2	2	1	1	2,3	10	1	0		0	10	Hafif	13	0	0	0	0	2	0	0	0	1	2	0	2	2	2	0	0	0	0	0
14	1	21	175	70	22.8571	Normal	1	3	memur	1	1	0	1	2	0	1	Hafif	4	1	1	1	0	8	1	0	0	0	9	Hafif	1	1	0	0	0	0	0	0	0	0	0	0	0	0	0	0	0	0	0	0
15	2	27	170	55	19.0311	Normal	1	3	doktor	2	1	0	2	3	0	2	Orta	7	2	1	1	0	3	2	5	21	1.2	3	Hafif	0	0	0	0	0	0	0	0	0	0	0	0	0	0	0	0	0	0	0	0
16	1	33	174	115	37.9839	2. Derece Obez	1	2	aşçı	2	2	0	2	2	2	2	Orta	8	2	1	1,4	3	10	2	15	4	0	1	Hafif	4	2	0	0	0	0	0	0	0	0	2	0	0	0	0	0	0	0	0	0
17	2	21	171	56	19.1512	Normal	1	3	öğrenci	1	1	0	3	3	2	2	Şiddetli	10	3	1	1,4	3	1	1	0		0	9	Hafif	1	0	0	0	0	0	0	0	0	0	1	0	0	0	0	0	0	0	0	0
18	2	35	165	52	19.1001	Normal	1	3	memur	1	1	0	3	3	3	1	Şiddetli	10	3	1	1,4	3,5	10	2	8	21	0	9	Hafif	2	0	0	0	0	1	0	0	0	0	1	0	0	0	0	0	0	0	0	0
19	2	27	164	57	21.1927	Normal	2	3	güvenlik	2	1	0	2	1	1	3	Orta	7	2	1	1,4,5	3	5	2	7	21	0	3	Orta	16	0	1	1	2	0	1	0	0	0	2	1	2	1	0	2	0	0	0	0
20	1	19	178	62	19.5682	Normal	1	2	öğrenci	2	1	0	3	3	3	1	Şiddetli	10	3	1	1	3	4	1	0		0	12	Şiddetli	28	1	0	0	0	3	1	3	0	2	3	1	1	0	3	2	3	2	3	0
21	2	38	173	68	22.7204	Normal	2	3	memur	1	1	2	1	1	0	2	Hafif	4	1	1	1,4,5	3,4,5	20	1	0	0	0	18	Şiddetli	37	2	2	2	2	2	2	2	2	1	2	1	2	2	1	2	2	2	2	0
22	2	18	150	46	20.4444	Normal	1	3	öğrenci	1	1	0	2	3	1	3	Şiddetli	9	3	1.2	1,4,5	1,2,3,6	2	1	0		4	8	Hafif	4	0	0	0	0	0	0	0	0	0	0	0	0	0	0	0	0	0	2	0
23	2	17	173	70	23.3887	Normal	1	2	öğrenci	1	1	0	0	1	0	1	Hafif	2	1	1.2	1,4	6	1	2	20	7	2	9	Hafif	6	0	1	0	0	0	0	0	0	0	1	1	0	0	0	0	0	0	0	0
24	2	58	190	87	24.0997	Normal	2	3	mühendis	1	1	1	0	2	0	3	Orta	5.2	2	1	1,4,5	6	15	2	12	14	2	12	Hafif	4	1	0	1	2	0	0	0	0	0	0	0	0	0	0	0	0	0	0	0
25	2	21	152	65	28.1337	Fazla kilolu	1	3	öğrenci	1	1	0	1	2	2	2	Orta	7	2	1.2	1,4	3	7	2	8	14	4	17	Şiddetli	36	1	1	2	2	3	0	3	3	2	1	3	2	1	3	3	0	2	2	0
26	2	48	165	120	44.0771	3. Derece Obez	2	1	hemşire	1	1	2	2	1	1	2	Orta	6	2	1	1,5	2,3,4	10	1	0		2	2	Hafif	9	0	1	0	1	0	1	1	0	0	1	0	1	0	0	1	1	0	0	0
27	2	23	157	53	21.5019	Normal	1	1	sekreter	1	1	0	0	1	0	2	Hafif	3	1	1.2	1,4	0	5	1	0	0	2	3	Orta	20	0	0	2	2	1	0	1	0	1	2	0	1	1	2	1	2	2	1	0
28	2	29	166	76	27.5802	Fazla kilolu	3	1	satış elemanı	1	1	0	0	2	1	3	Orta	6	2	1	1,2	3	1	2	4	7	2	15	Hafif	13	2	0	1	1	3	2	0	0	2	0	2	0	0	0	0	0	0	0	0
29	2	26	160	62	24.2187	Normal	2	1	doktor	1	1	5	1	2	0	3	Orta	6	2	1	1	0	0.2	1	0		2	10	Hafif	3	0	1	0	0	0	0	0	0	0	0	0	1	0	0	0	1	0	0	0
30	2	45	160	91	35.5469	2. Derece Obez	1	3	emekli	2	1	2	1	2	0	2	Orta	5.4	2	1	1,4,5	3	3	1	0		2	14	Hafif	5	0	1	0	0	0	0	1	0	0	1	0	0	0	0	0	0	0	1	0
31	2	30	162	85	32.3884	1. Derece Obez	2	3	psikolog	1	2	0	1	2	1	2	Orta	6	2	2	1,5	2,3,7	5	2	6	60	1	3	Orta	18	0	1	1	2	1	0	1	0	0	2	2	1	1	0	0	1	1	2	0
32	2	46	155	50	20.8117	Normal	1	3	öğretmen	2	2	0	1	2	0	2	Orta	5.2	2	1	1	3,5	1	2	3	14	0	8	Hafif	2	0	0	0	0	0	0	0	0	0	0	0	0	0	0	0	0	0	0	0
33	1	36	173	70	23.3887	Normal	1	2	serbest meslek	2	2	0	2	1	1	2	Orta	6	2	2	1	3	15	2	4	21	3	16	Hafif	3	0	0	0	0	0	0	0	0	0	1	0	0	0	0	0	0	0	1	0
34	1	31	175	70	22.8571	Normal	2	3	mühendis	1	1	0	2	2	0	3	Orta	7	2	1	1	4,5	15	1	0		0	10	Hafif	12	1	1	0	2	2	1	0	1	1	2	0	0	0	0	0	1	0	0	0
35	1	32	170	90	31.1419	1. Derece Obez	2	3	aşçı	2	2	0	2	2	2	2	Orta	8	2	1	1,4,5	2,3,4,5	18	2	10	14	4	13	Şiddetli	45	2	2	2	2	3	3	3	3	2	2	2	2	2	2	0	3	3	3	0
36	2	33	165	60	22.0386	Normal	2	3	işletmeci	2	2	0	1	2	0	2	Orta	5.2	2	1	1,4	2,3	20	2	8	14	4	14	Hafif	8	1	0	0	0	0	0	1	0	0	1	0	0	0	0	0	0	0	1	2
37	2	35	166	55	19.9594	Normal	2	3	öğretmen	3	2	0	1	2	0	3	Orta	6	2	3	1,4	0	10	1	0		1	1	Hafif	3	0	0	0	0	0	0	0	0	0	0	0	0	0	0	0	1	0	0	0
38	1	36	170	75	25.9516	Fazla kilolu	2	3	uzman	1	1	0	1	1	0	0	Hafif	2	1	1	1,4	3,5	5	2	5	60	2	1	Orta	16	0	1	0	2	1	2	2	1	0	1	0	1	0	2	0	0	0	1	0
39	2	20	158	50	20.0288	Normal	1	3	öğrenci	1	1	0	1	2	0	2	Orta	5.2	2	1	1	2,3,4	6	2	10	14	4	18	Şiddetli	37	2	1	2	2	3	2	1	0	3	3	2	1	0	3	2	3	2	2	0
40	2	44	160	70	27.3437	Fazla kilolu	3	3	hemşire	1	1	0	2	2	1	2	Orta	7	2	2	1,4	2,3,5,6	20	1	0		0	10	Orta	21	1	2	0	0	2	0	1	0	1	2	2	0	0	0	2	2	2	1	0
41	1	50	175	70	22.8571	Normal	2	3	öğretmen	1	1	0	1	2	1	3	Orta	7	2	1	1,3,5	5	30	1	0		0	13	Hafif	14	2	1	0	0	2	2	1	1	1	0	0	0	0	0	0	0	0	2	0
42	1	56	178	85	26.8274	Fazla kilolu	2	3	emekli asker	1	1	0	1	2	0	2	Orta	5.2	2	1	1,4	5	10	2	6	21	4	9	Orta	19	1	1	0	1	1	0	0	1	1	1	1	2	2	2	1	1	1	0	0
43	1	58	180	85	26.2346	Fazla kilolu	2	3	akademisyen	1	1	0	1	2	1	2	Orta	6	2	1	1	3,7	10	2	6	7	0	5	Hafif	4	1	1	0	1	1	0	0	0	0	0	0	0	0	0	0	0	0	0	0
44	1	58	182	90	27.1706	Fazla kilolu	2	3	emekli asker	1	1	0	1	1	0	1	Hafif	3	1	1	1	5	18	2	8	14	0	8	Orta	16	0	1	0	1	1	1	1	1	0	1	0	1	1	1	0	1	1	2	0
45	1	56	179	85	26.5285	Fazla kilolu	2	3	emekli asker	1	1	0	1	2	2	2	Orta	7	2	1	1	3	20	2	4	7	3	4	Hafif	3	0	0	0	0	0	1	1	0	0	1	0	0	0	0	0	0	0	0	0
46	1	44	172	70	23.6614	Normal	2	3	öğretmen	2	1	0	1	2	1	2	Orta	6	2	1	2	3	20	2	6	30	1	20	Orta	22	2	1	1	1	1	2	0	1	1	1	1	1	1	1	1	1	1	1	1
47	2	50	170	70	24.2215	Normal	2	3	memur	2	1	0	1	1	0	1	Hafif	3	1	1	1	4,5	1	2	3	90	1	15	Hafif	3	0	0	0	1	1	0	0	0	0	0	0	0	0	0	0	0	0	0	0
48	2	49	155	60	24.974	Fazla kilolu	2	3	hemşire	3	1	3	0	2	0	2	Hafif	4	1	1	1	5	4	2	8	7	0	5	Orta	17	1	1	1	0	1	1	1	1	1	1	1	0	0	1	1	1	1	1	1
49	2	51	160	65	25.3906	Fazla kilolu	2	1	ev hanımı	1	1	2	1	2	0	1	Hafif	4	2	1	1,4	3,4	15	1	0	0	0	8	Hafif	7	3	0	0	0	0	0	0	0	0	1	0	0	0	0	0	0	0	0	1
50	1	24	187	80	22.8774	Normal	1	3	doktor	1	2	0	2	3	1	3	Şiddetli	9	3	1	1	3	5	2	4	90	4	6	Hafif	14	0	0	0	1	2	0	1	0	2	0	0	2	2	0	0	0	0	2	0
51	1	26	170	70	24.2215	Normal	1	3	doktor	1	1	0	1	2	1	2	Orta	6	2	1	1	3	8	1	0		0	17	Orta	19	0	0	2	0	3	0	0	0	2	3	0	0	0	1	0	2	2	2	0
52	1	27	178	70	22.0932	Normal	1	3	doktor	3	1	0	1	2	0	2	Orta	5.2	2	1	1	0	15	2	8	60	0	5	Hafif	9	0	1	1	0	1	1	0	0	0	1	0	0	0	1	0	0	0	2	0
53	1	27	175	64	20.898	Normal	1	3	uzman	2	2	0	1	2	1	2	Orta	6	2	1	1	2	5	2	9	7	0	8	Hafif	12	1	1	1	1	0	0	0	0	0	1	0	1	1	0	0	1	1	2	0
54	1	27	178	76	23.9869	Normal	1	3	doktor	2	2	0	2	2	1	2	Orta	7	2	3	2,4	4	7	2	9	21	0	0	Hafif	2	1	0	0	0	0	0	0	0	0	0	0	0	0	0	0	0	0	0	0
55	1	27	173	84	28.0664	Fazla kilolu	2	3	doktor	1	2	0	1	3	1	3	Orta	8	2	1.2	1,4	2,3,4,7	11	1	0		2	8	Hafif	3	0	0	0	1	1	0	0	0	0	1	0	0	0	0	0	0	0	0	0
56	2	46	165	60	22.0386	Normal	2	2	memur	1	1	0	3	0	1	0	Hafif	4	2	1	1	3	10	2	4	21	0	5	Hafif	0	0	0	0	0	0	0	0	0	0	0	0	0	0	0	0	0	0	0	0
57	1	56	177	86	27.4506	Fazla kilolu	2	3	emekli subay	1	1	0	1	2	0	2	Orta	5.3	2	3	1	3,5	5	2	3	90	0	7	Hafif	11	1	0	0	1	3	0	0	0	0	1	1	0	0	2	1	0	0	1	0
58	2	45	158	65	26.0375	Fazla kilolu	2	3	hemşire	1	1	0	1	1	0	1	Hafif	3	1	3	4	3	3	2	3	7	2	3	Hafif	12	0	0	0	0	1	1	1	1	0	2	1	0	0	1	1	0	0	1	1
59	1	49	175	78	25.4694	Fazla kilolu	2	3	asker	1	1	0	2	2	1	2	Orta	7	2	1	1,2	3,4,6	4	2	3	7	2	0	Hafif	4	1	0	0	0	0	0	0	0	0	1	0	0	0	0	0	0	0	0	0
60	1	56	178	79	24.9337	Fazla kilolu	2	3	asker	1	1	0	1	1	1	1	Hafif	4	1	1	1	3,5	3	2	4	14	3	3	Hafif	0	0	0	0	0	0	0	0	0	0	0	0	0	0	0	0	0	0	0	0
61	1	57	180	80	24.6914	Normal	2	3	asker	2	2	1	1	2	1	2	Orta	6	2	3	1	3,5	20	2	7	30	0	11	Orta	19	1	1	1	1	1	1	1	1	1	1	1	1	1	1	1	1	1	1	0
62	1	56	175	76	24.8163	Normal	2	3	asker	2	2	0	2	2	1	2	Orta	7	2	1	1,4	3,5	2	1	0		0	19	Hafif	11	1	1	1	1	0	1	0	0	0	2	1	1	0	0	1	0	0	0	0
63	1	57	183	80	23.8884	Normal	2	3	asker	1	1	0	0	2	0	2	Hafif	4	1	3	1,2	3	10	2	5	7	4	8	Orta	19	1	1	1	1	1	1	1	1	1	1	0	0	1	1	1	1	1	1	1
64	1	55	175	70	22.8571	Normal	2	3	emekli	3	3	0	2	1	2	2	Orta	7	2	1	1,2,5	2,3,6,7	30	2	4	14	4	16	Orta	21	2	1	1	1	2	1	1	1	0	1	0	0	0	0	1	2	2	2	0
65	1	63	170	70	24.2215	Normal	2	3	emekli	1	1	3	2	2	1	2	Orta	7	2	1	1	3	15	1	0		1	9	Şiddetli	27	1	1	1	1	1	1	2	1	1	2	2	1	1	0	2	2	2	2	1
66	1	42	175	65	21.2245	Normal	2	3	öğretmen	1	1	0	1	2	1	2	Orta	6	2	1	1	1	4	1	0		0	4	Orta	23	2	1	1	1	1	1	1	1	0	1	1	1	1	1	1	1	1	1	2
67	2	44	160	68	26.5625	Fazla kilolu	2	2	serbest meslek	2	1	1	0	2	0	2	Hafif	4	1	3	1	5	5	2	5	60	4	13	Hafif	0	0	0	0	0	0	0	0	0	0	0	0	0	0	0	0	0	0	0	0
68	2	28	163	64	24.0882	Normal	2	2	ev hanımı	1	1	0	2	2	2	2	Orta	8	2	1	1	3	1	1	0		2	14	Şiddetli	31	1	0	3	2	4	2	3	1	3	0	3	0	2	2	1	0	3	1	0
69	1	32	174	80	26.4236	Fazla kilolu	2	2	muhasebe	1	2	4	2	3	2	3	Şiddetli	10	3	1	1,4,5	3	15	2	15	10	2	14	Orta	20	0	1	0	0	1	1	0	0	0	2	2	1	1	2	2	1	1	2	0
70	1	30	170	69	23.8754	Normal	1	3	memur	1	1	0	2	2	2	2	Orta	8	2	1	1,5	3	10	1	0		2	15	Hafif	4	0	0	0	0	1	0	1	0	0	1	0	0	0	0	0	1	0	0	0
71	1	56	180	86	26.5432	Fazla kilolu	2	3	emekli	1	1	0	1	2	0	2	Orta	5.3	2	1	1	3	20	2	5	7	3	4	Hafif	3	1	0	0	0	0	0	1	0	0	1	0	0	0	0	0	0	0	0	0
72	1	56	179	83	25.9043	Fazla kilolu	2	3	emekli	1	1	0	0	2	0	2	Hafif	4	1	3	1	3,5	5	2	10	30	0	7	Hafif	11	1	0	0	1	3	0	0	0	0	1	1	0	0	0	2	1	0	1	0
73	2	46	165	65	23.8751	Normal	2	3	öğretmen	1	1	0	2	2	3	2	Şiddetli	9	2	2	1	3	20	2	4	30	0	10	Orta	19	1	0	2	2	0	0	3	0	0	1	2	0	0	0	0	2	2	2	0
74	2	45	155	50	20.8117	Normal	3	3	öğretmen	1	1	0	2	1	1	2	Orta	6	2	1	1	5	1	2	6	7	3	5	Hafif	14	1	0	0	0	2	0	2	0	1	2	1	1	0	0	0	0	1	1	0
75	1	49	178	89	28.0899	Fazla kilolu	2	3	emekli	1	1	0	2	1	3	2	Orta	8	2	1	1	0	20	1	0		2	3	Hafif	0	0	0	0	0	0	0	0	0	0	0	0	0	0	0	0	0	0	0	0
76	2	34	170	70	24.2215	Normal	2	3	sekreter	1	1	0	2	3	2	2	Şiddetli	9	3	1	1	0	2	1	0		0	8	Hafif	8	0	0	1	0	0	1	1	0	0	2	0	0	0	0	0	0	0	2	0
77	2	18	165	55	20.202	Normal	1	2	öğrenci	1	1	0	2	2	2	2	Orta	8	2	1	1	3	2	1	0		0	13	Hafif	3	0	0	0	0	0	0	0	0	0	1	0	0	0	0	0	0	0	2	0
78	2	27	167	55	19.721	Normal	1	3	öğrenci	1	1	0	2	1	2	1	Orta	6	2	3	1,4	5	5	2	6	7	4	3	Hafif	2	0	0	0	0	0	0	0	0	0	1	0	1	0	0	0	0	0	0	0
79	1	49	173	75	25.0593	Fazla kilolu	2	3	mühendis	1	1	0	2	2	1	1	Orta	6	2	1	1,3,5	3	10	2	6	14	1	7	Hafif	15	1	1	1	1	1	1	1	1	0	1	0	1	1	0	0	1	0	1	0
80	2	54	156	67	27.5312	Fazla kilolu	2	2	ev hanımı	1	1	0	2	3	3	2	Şiddetli	10	3	1	1	3	6	1	0		0	15	Şiddetli	30	2	2	2	1	1	2	1	0	0	3	0	1	1	0	1	2	1	2	2
81	1	34	180	110	33.9506	1. Derece Obez	1	3	web tasarımı	1	1	5	2	3	1	4	Şiddetli	10	4	1.2	1,4,5	3	10	2	0		1,3,4	18	Şiddetli	43	2	1	1	2	3	3	3	2	2	2	3	3	1	3	2	3	2	2	0
82	2	29	152	54	23.3726	Normal	1	3	çağrı merkezi	1	2	0	3	3	2	4	Şiddetli	12.2	5	1	1,2,4,5	2.3	2	2	4	7	3	11	Hafif	6	0	0	0	0	0	0	0	0	0	1	0	0	0	0	0	0	0	2	0
83	2	57	160	67	26.1719	Fazla kilolu	2	2	ev hanımı	1	1	0	2	3	3	2	Şiddetli	10	3	1	1	3	6	1	0		0	15	Şiddetli	30	2	2	2	1	1	2	1	0	0	3	0	1	1	0	1	2	1	2	2
84	1	22	178	67	21.1463	Normal	1	2	öğrenci	2	1	0	3	3	3	1	Şiddetli	10	3	1	1	3	4	1	0		0	12	Şiddetli	28	1	0	0	0	3	1	3	0	2	3	1	1	0	3	2	3	2	3	0
85	1	29	174	86	28.4053	Fazla kilolu	2	3	siber güvenlik uzmanı	1	1	0	0	1	1	3	Orta	5	2	1.2	1,2,4	3	5	1	0		0	4	Hafif	9	0	2	0	0	0	0	0	0	0	0	1	1	0	1	1	0	1	2	0
86	2	36	160	60	23.4375	Normal	2	2	ev hanımı	1	1	5	2	3	1	4	Şiddetli	10	4	1.2	1.5	3	10	2	5	7	2	12	Hafif	11	0	2	0	1	0	2	0	0	0	2	0	0	0	0	0	0	0	1	0
87	1	22	165	60	22.0386	Normal	2	2	ev hanımı	1	1	5	1	3	2	3	Şiddetli	9	4	1.2	1	3	6	1	0		0	16	Hafif	4	0	1	0	0	0	0	1	0	0	1	0	0	0	0	0	1	0	0	0
88	2	22	163	63	23.7118	Normal	1	3	öğrenci	2	1	0	2	2	1	4	Şiddetli	9	3	1.2	1,4,5	3	16	1	0		0	11	Hafif	7	0	0	0	0	0	2	0	1	0	3	0	0	0	0	0	0	0	1	0
89	1	33	172	79	26.7036	Fazla kilolu	2	3	polis	1	1	0	1	3	1	3	Orta	8	3	1	1	3	1	1	0		0	7	Hafif	0	0	0	0	0	0	0	0	0	0	0	0	0	0	0	0	0	0	0	0
90	2	31	155	67	27.8876	Fazla kilolu	1	3	çalışmıyor	1	1	0	1	3	1	3	Orta	8	3	1	1,4,5	3	2	1	0		0	3	Hafif	3	1	0	0	0	0	0	0	0	0	2	0	0	0	0	0	0	0	0	0
91	1	40	178	86	27.143	Fazla kilolu	1	3	makine mühendisi	1	1	0	2	3	1	3	Şiddetli	9	4	1	1,2,4,5	3	2	1	0		1	14	Orta	21	1	1	1	1	1	1	1	1	1	1	1	1	1	1	1	1	1	1	1
92	2	27	165	60	22.0386	Normal	1	3	çalışmıyor	1	1	0	1	1	0	2	Hafif	4	1	1	1	0	12	2	4	5	1.4	2	Hafif	4	0	0	0	1	0	0	0	0	0	1	1	0	0	0	0	0	1	0	0
93	1	12	155	41	17.0656	Zayıf	1	1	öğrenci	1	1	0	0	2	1	2	Orta	5	2	1	1,4,5	0	1	1	0		1	4	Hafif	3	0	0	1	0	0	0	0	0	0	1	0	0	0	0	0	0	0	0	0
94	1	42	82	87	129.387	3. Derece Obez	2	3	işçi	2	2	0	1	3	3	5	Şiddetli	12	4	3	1,4	3	1	1	0		0	1	Hafif	0	0	0	0	0	0	0	0	0	0	0	0	0	0	0	0	0	0	0	0
[truncated: 11 more columns]

## Sheet: Sayfa2
medeni durum	1,2,3
eğitim durumu	1,2,3
sigara	1,2,3
alkol	1,2,3
hipertansiyon:1
hipo/hipertiroidi:2
diabetes mellitus 3
inflamatuar hastalık:4
diğer:5
kaşınma:1
yanma batma:2
asemptomatik:3
saçlı der:1
göğüs:2
sırt:3
yüz:4
kulak:5
diğer:6
menstürasyon:1
gıda:2
stres:3
nem:4
kozmetik:5
güneş:6
enfeksiyon:7
sürekli:1
atak:2
mevsimsel özellik yok:0
ilkbahar:1
yaz:2
sonbahar:3
kış:4
